# Supplementary material for: Bufadienolide Penetration Through the Skin Membrane and Antiaging Properties of Kalanchoe spp. Juices in Dermal Applications
Source: Molecules. 2025 Feb 9;30(4):802. doi: 10.3390/molecules30040802 (PMC11858577; doi:10.3390/molecules30040802)
Supplement: Supplementary file 1 [file molecules-30-00802-s001.zip]

Archive with 1 entries (1 files):
- molecules-3385765-supplementary.pdf
